# Supplementary material for: Sirtuin1-Mediated Deacetylation of Hypothalamic TTF-1 Contributes to the Energy Deficiency Response
Source: Int J Mol Sci. 2023 Aug 7;24(15):12530. doi: 10.3390/ijms241512530 (PMC10419861; doi:10.3390/ijms241512530)
Supplement: Supplementary file 1 [file ijms-24-12530-s001.zip]

Archive with 1 entries (1 files):
- ijms-2542235-supplementary.pdf
